# Supplementary material for: Feasibility of a Telerehabilitation Adaptation of the Be Clear Speech Treatment Program for Non-Progressive Dysarthria
Source: Brain Sci. 2022 Jan 31;12(2):197. doi: 10.3390/brainsci12020197 (PMC8870717; doi:10.3390/brainsci12020197)
Supplement: Supplementary file 1 [file brainsci-12-00197-s001.zip]

Archive with 3 entries (3 files):
- Figure S1-S_ V 2.pdf
- Table S1.pdf
- Table S2.pdf
